# Supplementary material for: Temporal and spatial trends in gastric cancer burden in the USA from 1990 to 2021: findings from the global burden of disease study 2021
Source: Front Oncol. 2024 Dec 18;14:1499384. doi: 10.3389/fonc.2024.1499384 (PMC11688243; doi:10.3389/fonc.2024.1499384)
Supplement: Supplementary file 1 [file Table1.xlsx]

## Sheet: Sheet 1
Supplement Table S1.Comparison of number between the USA and global averages.
	Measure.name	Location	Value	LUI	UUI
Stomach cancer	Incidence	Global	1.23023e+06	1.05235e+06	1.40997e+06	1230232.61 (95%UI: 1052350.05-1409969.66)
Stomach cancer	Prevalence	Global	2.39321e+06	2.0597e+06	2.77148e+06	2393213.31 (95%UI: 2059697.68-2771475.94)
Stomach cancer	Deaths	Global	954374	821751	1.08958e+06	954373.6 (95%UI: 821750.81-1089576.58)
Stomach cancer	DALYs	Global	2.27866e+07	1.95763e+07	2.61189e+07	22786633.1 (95%UI: 19576343.75-26118869)
Stomach cancer	Incidence	USA	28458.2	26390.3	29870.5	28458.22 (95%UI: 26390.25-29870.53)
Stomach cancer	Prevalence	USA	74986.8	70463.9	78357.5	74986.82 (95%UI: 70463.87-78357.48)
Stomach cancer	Deaths	USA	16445	15029.6	17351.1	16444.97 (95%UI: 15029.59-17351.08)
Stomach cancer	DALYs	USA	363139	342100	377925	363139.06 (95%UI: 342100.1-377924.87)
Abbreviations: DALYs,Disability-Adjusted Life Years;LUI,lower uncertainty interval;UUI,upper uncertainty interval.
