# Supplementary material for: Temporal and spatial trends in gastric cancer burden in the USA from 1990 to 2021: findings from the global burden of disease study 2021
Source: Front Oncol. 2024 Dec 18;14:1499384. doi: 10.3389/fonc.2024.1499384 (PMC11688243; doi:10.3389/fonc.2024.1499384)
Supplement: Supplementary file 2 [file Table2.xlsx]

## Sheet: Sheet 1
Supplement Table S2.Comparison of age-standardized rates between the USA and global averages.
	Measure.name	Location	Value	LUI	UUI
Stomach cancer	ASIR	Global	14.3276	12.2259	16.4084	14.33 per 100,000 population (95%UI: 12.23-16.41),
Stomach cancer	ASPR	Global	27.5814	23.7501	31.8866	27.58 per 100,000 population (95%UI: 23.75-31.89),
Stomach cancer	ASMR	Global	11.1991	9.61767	12.7344	11.2 per 100,000 population (95%UI: 9.62-12.73),
Stomach cancer	ASDR	Global	262.748	226.079	301.024	262.75 per 100,000 population (95%UI: 226.08-301.02),
Stomach cancer	ASIR	USA	5.06794	4.74265	5.30035	5.07 per 100,000 population (95%UI: 4.74-5.3),
Stomach cancer	ASPR	USA	13.8835	13.1197	14.4675	13.88 per 100,000 population (95%UI: 13.12-14.47),
Stomach cancer	ASMR	USA	2.83599	2.61901	2.97842	2.84 per 100,000 population (95%UI: 2.62-2.98),
Stomach cancer	ASDR	USA	69.1619	65.8358	71.7688	69.16 per 100,000 population (95%UI: 65.84-71.77),
Abbreviations: DALYs,Disability-Adjusted Life Years;AAPC,average annual percentage change;ASIR: age-standardized incidence rate; ASPR: age-standardized prevalence rate; ASMR: age-standardized mortality rate; ASDR: age-standardized DALYs rate;LUI,lower uncertainty interval;UUI,upper uncertainty interval.
