# Supplementary material for: Temporal and spatial trends in gastric cancer burden in the USA from 1990 to 2021: findings from the global burden of disease study 2021
Source: Front Oncol. 2024 Dec 18;14:1499384. doi: 10.3389/fonc.2024.1499384 (PMC11688243; doi:10.3389/fonc.2024.1499384)
Supplement: Supplementary file 3 [file Table3.xlsx]

## Sheet: Sheet 1
Supplement Table S3.Changes in number of gastric cancer in the USA and globally from 1990 to 2021
	Measure.name	Location	1990	2021	Percent change(%)
Stomach cancer	Incidence	Global	980899	1.23023e+06	25.4188
Stomach cancer	Prevalence	Global	1.67126e+06	2.39321e+06	43.198
Stomach cancer	Deaths	Global	854185	954374	11.7292
Stomach cancer	DALYs	Global	2.32373e+07	2.27866e+07	-1.93938
Stomach cancer	Incidence	USA	25710.6	28458.2	10.6868
Stomach cancer	Prevalence	USA	56133.2	74986.8	33.5872
Stomach cancer	Deaths	USA	17315.8	16445	-5.02911
Stomach cancer	DALYs	USA	383157	363139	-5.22447
Abbreviations: DALYs,Disability-Adjusted Life Years
