# Supplementary material for: Temporal and spatial trends in gastric cancer burden in the USA from 1990 to 2021: findings from the global burden of disease study 2021
Source: Front Oncol. 2024 Dec 18;14:1499384. doi: 10.3389/fonc.2024.1499384 (PMC11688243; doi:10.3389/fonc.2024.1499384)
Supplement: Supplementary file 4 [file Table4.xlsx]

## Sheet: Sheet 1
Supplement Table S4.Changes in age-standardized rates of gastric cancer in the USA and globally from 1990 to 2021
Variable	Location	AAPC	LCI	UCI	P	AAPC (95%CI)
ASIR	Global	-1.7679	-1.9063	-1.6293	0	-1.77 (95%CI: -1.91 to -1.63)
ASPR	Global	-1.2633	-1.4031	-1.1233	0	-1.26 (95%CI: -1.4 to -1.12)
ASMR	Global	-2.1728	-2.2807	-2.0649	0	-2.17 (95%CI: -2.28 to -2.06)
ASDR	Global	-2.4243	-2.5175	-2.3311	0	-2.42 (95%CI: -2.52 to -2.33)
ASIR	USA	-1.5085	-1.6436	-1.3732	0	-1.51 (95%CI: -1.64 to -1.37)
ASPR	USA	-0.8345	-1.1405	-0.5276	0	-0.83 (95%CI: -1.14 to -0.53)
ASMR	USA	-2.0729	-2.1902	-1.9555	0	-2.07 (95%CI: -2.19 to -1.96)
ASDR	USA	-1.9113	-1.9888	-1.8338	0	-1.91 (95%CI: -1.99 to -1.83)
Abbreviations: DALYs,Disability-Adjusted Life Years;AAPC,average annual percentage change;ASIR: age-standardized incidence rate; ASPR: age-standardized prevalence rate; ASMR: age-standardized mortality rate; ASDR: age-standardized DALYs rate;LCI,lower confidence interval;UCI,upper confidence interval.
