# Supplementary material for: Temporal and spatial trends in gastric cancer burden in the USA from 1990 to 2021: findings from the global burden of disease study 2021
Source: Front Oncol. 2024 Dec 18;14:1499384. doi: 10.3389/fonc.2024.1499384 (PMC11688243; doi:10.3389/fonc.2024.1499384)
Supplement: Supplementary file 6 [file Table6.xlsx]

## Sheet: Sheet 1
Supplement Table S6.Detailed results of the decomposition analysis for gastric cancer prevalence.
Location	Overll difference	Aging(%)	Population(%)	Epidemiological change(%)
Massachusetts	-157.14	547.37 (-348.32%)	272.47 (-173.39%)	-976.98 (621.71%)
Connecticut	-37.87	282.79 (-746.82%)	66.98 (-176.88%)	-387.64 (1023.71%)
Delaware	103.26	75.78 (73.39%)	73.02 (70.72%)	-45.55 (-44.11%)
Missouri	250.15	283.05 (113.15%)	187.42 (74.93%)	-220.32 (-88.08%)
Rhode Island	-34.87	81.11 (-232.6%)	23.2 (-66.54%)	-139.18 (399.13%)
Hawaii	123.42	236.16 (191.34%)	132.14 (107.06%)	-244.87 (-198.4%)
South Carolina	547.67	354.3 (64.69%)	333.75 (60.94%)	-140.38 (-25.63%)
New Jersey	-174.91	689.16 (-394.01%)	450.57 (-257.6%)	-1314.64 (751.61%)
Arizona	819.06	345.58 (42.19%)	731.58 (89.32%)	-258.09 (-31.51%)
Utah	213.79	93.99 (43.96%)	197.98 (92.6%)	-78.17 (-36.56%)
Kansas	61.07	117.17 (191.85%)	82.23 (134.65%)	-138.33 (-226.5%)
Wisconsin	79.28	417.19 (526.2%)	223.67 (282.12%)	-561.57 (-708.32%)
Ohio	-69.43	752 (-1083.18%)	155.3 (-223.7%)	-976.73 (1406.88%)
Alabama	240.55	277.4 (115.32%)	198.8 (82.64%)	-235.65 (-97.96%)
Indiana	239.41	312.82 (130.66%)	212.22 (88.64%)	-285.63 (-119.31%)
Virginia	736.16	597.45 (81.16%)	501.48 (68.12%)	-362.77 (-49.28%)
Washington	567.25	447.77 (78.94%)	580.17 (102.28%)	-460.69 (-81.21%)
Michigan	100.05	905.28 (904.81%)	138.37 (138.3%)	-943.6 (-943.11%)
Louisiana	152.59	391.68 (256.69%)	93.22 (61.09%)	-332.31 (-217.78%)
New York	801.3	1321.02 (164.86%)	484.08 (60.41%)	-1003.81 (-125.27%)
California	4077.41	2751.14 (67.47%)	1900.56 (46.61%)	-574.29 (-14.08%)
North Carolina	906.74	527.13 (58.13%)	736.42 (81.22%)	-356.81 (-39.35%)
District of Columbia	-13.64	13.53 (-99.15%)	16.4 (-120.17%)	-43.57 (319.32%)
Minnesota	250.15	387.14 (154.77%)	303.61 (121.37%)	-440.61 (-176.14%)
Florida	1630.93	737.59 (45.23%)	2121.11 (130.06%)	-1227.78 (-75.28%)
Oregon	306.58	253.51 (82.69%)	292.96 (95.56%)	-239.89 (-78.25%)
Montana	62.04	70.81 (114.13%)	56.02 (90.29%)	-64.78 (-104.43%)
Nebraska	36	69.52 (193.08%)	73.44 (203.98%)	-106.95 (-297.06%)
Nevada	364.77	132.93 (36.44%)	361.7 (99.16%)	-129.86 (-35.6%)
Tennessee	447.08	317.2 (70.95%)	372.21 (83.25%)	-242.33 (-54.2%)
Idaho	133.01	68.74 (51.68%)	136.43 (102.57%)	-72.16 (-54.25%)
Illinois	428.85	817.42 (190.61%)	251.32 (58.6%)	-639.89 (-149.21%)
Colorado	518.77	342.43 (66.01%)	468.41 (90.29%)	-292.07 (-56.3%)
Pennsylvania	-406.48	792.5 (-194.97%)	235.81 (-58.01%)	-1434.79 (352.98%)
Mississippi	123.51	168.29 (136.26%)	66.09 (53.51%)	-110.87 (-89.77%)
Texas	2872.29	1371.56 (47.75%)	2410.67 (83.93%)	-909.94 (-31.68%)
Georgia	1333.36	665.36 (49.9%)	902.19 (67.66%)	-234.2 (-17.56%)
Alaska	94.14	92.2 (97.94%)	31.56 (33.52%)	-29.62 (-31.46%)
New Hampshire	76.27	145.39 (190.62%)	56.76 (74.42%)	-125.88 (-165.03%)
Iowa	32.23	122.15 (379.01%)	75.64 (234.7%)	-165.56 (-513.72%)
West Virginia	-11.82	112.42 (-951.43%)	-10.34 (87.54%)	-113.89 (963.89%)
North Dakota	-18.78	31.88 (-169.77%)	30.82 (-164.13%)	-81.49 (433.9%)
Maine	50.39	152.75 (303.13%)	27.5 (54.56%)	-129.85 (-257.7%)
Maryland	348.57	442.89 (127.06%)	285.43 (81.89%)	-379.75 (-108.95%)
New Mexico	246.07	181.18 (73.63%)	131.03 (53.25%)	-66.14 (-26.88%)
South Dakota	13.02	34.23 (262.91%)	35.95 (276.12%)	-57.16 (-439.03%)
Arkansas	91.66	102.34 (111.66%)	129.33 (141.1%)	-140.01 (-152.76%)
Kentucky	196.22	299.64 (152.7%)	187.04 (95.32%)	-290.45 (-148.02%)
Vermont	36.1	61.95 (171.63%)	13.44 (37.23%)	-39.3 (-108.86%)
Oklahoma	30.49	136.13 (446.49%)	144.15 (472.79%)	-249.79 (-819.28%)
Wyoming	36.85	38.83 (105.38%)	19.83 (53.81%)	-21.81 (-59.19%)
