# Supplementary material for: Temporal and spatial trends in gastric cancer burden in the USA from 1990 to 2021: findings from the global burden of disease study 2021
Source: Front Oncol. 2024 Dec 18;14:1499384. doi: 10.3389/fonc.2024.1499384 (PMC11688243; doi:10.3389/fonc.2024.1499384)
Supplement: Supplementary file 7 [file Table7.xlsx]

## Sheet: Sheet 1
Supplement Table S7.Detailed results of the decomposition analysis for gastric cancer mortality.
Location	Overll difference	Aging(%)	Population(%)	Epidemiological change(%)
Massachusetts	-179.34	136.51 (-76.12%)	65.94 (-36.77%)	-381.79 (212.89%)
Connecticut	-85.97	90.76 (-105.57%)	17.83 (-20.74%)	-194.56 (226.31%)
Delaware	9.5	24.79 (260.91%)	20.3 (213.61%)	-35.59 (-374.52%)
Missouri	-24.68	83.4 (-337.92%)	52.82 (-214.01%)	-160.9 (651.93%)
Rhode Island	-35.68	22.9 (-64.19%)	6.18 (-17.31%)	-64.76 (181.5%)
Hawaii	3.02	79.12 (2615.4%)	33.92 (1121.19%)	-110.01 (-3636.59%)
South Carolina	67.81	128.71 (189.79%)	103.38 (152.44%)	-164.27 (-242.24%)
New Jersey	-222.29	200.13 (-90.03%)	105.59 (-47.5%)	-528.01 (237.53%)
Arizona	114.26	103.13 (90.26%)	186.59 (163.3%)	-175.46 (-153.56%)
Utah	28.69	26.47 (92.29%)	52.72 (183.77%)	-50.5 (-176.05%)
Kansas	-17.54	28.54 (-162.74%)	21.13 (-120.47%)	-67.21 (383.2%)
Wisconsin	-63.73	106.68 (-167.39%)	55.61 (-87.25%)	-226.01 (354.65%)
Ohio	-164.81	244.19 (-148.16%)	44.6 (-27.06%)	-453.6 (275.22%)
Alabama	-0.08	97.59 (-119378.65%)	63.74 (-77977.35%)	-161.41 (197456%)
Indiana	-9.41	91.72 (-974.77%)	58.12 (-617.73%)	-159.25 (1692.49%)
Virginia	42.52	175.11 (411.83%)	128.02 (301.09%)	-260.61 (-612.91%)
Washington	23.14	119.1 (514.75%)	140.37 (606.66%)	-236.33 (-1021.41%)
Michigan	-114.87	261.25 (-227.43%)	34.74 (-30.24%)	-410.86 (357.67%)
Louisiana	-39.47	109.44 (-277.27%)	23.56 (-59.68%)	-172.47 (436.95%)
New York	-449	435.71 (-97.04%)	133.43 (-29.72%)	-1018.14 (226.76%)
California	238.06	860.61 (361.51%)	526.61 (221.21%)	-1149.16 (-482.72%)
North Carolina	90.43	178.48 (197.37%)	213.11 (235.66%)	-301.16 (-333.02%)
District of Columbia	-35.79	5.89 (-16.45%)	6.76 (-18.89%)	-48.44 (135.34%)
Minnesota	-13.93	85.66 (-615.09%)	69.29 (-497.51%)	-168.88 (1212.6%)
Florida	59.5	237.78 (399.61%)	576.26 (968.47%)	-754.53 (-1268.08%)
Oregon	12.01	66.24 (551.61%)	70.62 (588.08%)	-124.85 (-1039.69%)
Montana	3.75	21.44 (571.34%)	15.65 (417.14%)	-33.34 (-888.48%)
Nebraska	-18.82	16.39 (-87.09%)	19 (-100.96%)	-54.21 (288.05%)
Nevada	62.32	46.22 (74.16%)	98.96 (158.8%)	-82.86 (-132.95%)
Tennessee	35.25	103.83 (294.55%)	111.34 (315.87%)	-179.93 (-510.42%)
Idaho	16.9	19.48 (115.32%)	36.72 (217.3%)	-39.3 (-232.62%)
Illinois	-215.97	255.04 (-118.09%)	69.75 (-32.29%)	-540.76 (250.38%)
Colorado	59.32	89.85 (151.47%)	114.17 (192.47%)	-144.7 (-243.94%)
Pennsylvania	-384.4	264.22 (-68.74%)	65.91 (-17.15%)	-714.53 (185.88%)
Mississippi	-7.22	59.01 (-816.9%)	22.66 (-313.64%)	-88.89 (1230.54%)
Texas	311.48	375.97 (120.7%)	630.85 (202.53%)	-695.33 (-223.23%)
Georgia	118.21	187.21 (158.38%)	228.51 (193.32%)	-297.52 (-251.7%)
Alaska	13.97	28.27 (202.38%)	7.8 (55.84%)	-22.1 (-158.22%)
New Hampshire	-0.57	37.83 (-6690.04%)	13.97 (-2470.15%)	-52.36 (9260.19%)
Iowa	-26.96	27.79 (-103.1%)	17.89 (-66.36%)	-72.64 (269.46%)
West Virginia	-29.42	40.66 (-138.18%)	-3.23 (10.99%)	-66.85 (227.19%)
North Dakota	-14.98	8.95 (-59.76%)	8.4 (-56.05%)	-32.33 (215.81%)
Maine	-5.8	42.3 (-728.82%)	7.14 (-123%)	-55.25 (951.82%)
Maryland	-17.24	149.72 (-868.4%)	80.33 (-465.92%)	-247.29 (1434.32%)
New Mexico	36	63.57 (176.59%)	37.63 (104.54%)	-65.2 (-181.12%)
South Dakota	-8.1	9.96 (-122.95%)	10.49 (-129.55%)	-28.55 (352.5%)
Arkansas	-16.19	33.64 (-207.82%)	40.83 (-252.23%)	-90.65 (560.04%)
Kentucky	5.92	77.39 (1307.34%)	44.87 (758.03%)	-116.35 (-1965.36%)
Vermont	-2.86	18.1 (-633.28%)	3.65 (-127.85%)	-24.61 (861.12%)
Oklahoma	-20.36	40.73 (-199.99%)	42.58 (-209.07%)	-103.67 (509.07%)
Wyoming	2.6	12.01 (461.69%)	5.39 (207.22%)	-14.79 (-568.91%)
