# Supplementary material for: Temporal and spatial trends in gastric cancer burden in the USA from 1990 to 2021: findings from the global burden of disease study 2021
Source: Front Oncol. 2024 Dec 18;14:1499384. doi: 10.3389/fonc.2024.1499384 (PMC11688243; doi:10.3389/fonc.2024.1499384)
Supplement: Supplementary file 8 [file Table8.xlsx]

## Sheet: Sheet 1
Supplement Table S8.Detailed results of the decomposition analysis for gastric cancer DALYs.
Location	Overll difference	Aging(%)	Population(%)	Epidemiological change(%)
Massachusetts	-3822.86	2808.05 (-73.45%)	1364.62 (-35.7%)	-7995.53 (209.15%)
Connecticut	-1945.01	1661.22 (-85.41%)	376.38 (-19.35%)	-3982.61 (204.76%)
Delaware	162.62	452.58 (278.31%)	447.46 (275.16%)	-737.42 (-453.47%)
Missouri	-350.36	1725.57 (-492.52%)	1133.34 (-323.48%)	-3209.27 (916%)
Rhode Island	-797.89	475.2 (-59.56%)	128.14 (-16.06%)	-1401.23 (175.62%)
Hawaii	-141.4	1285.89 (-909.42%)	727.26 (-514.34%)	-2154.54 (1523.76%)
South Carolina	1254.08	2455.3 (195.78%)	2402.89 (191.61%)	-3604.11 (-287.39%)
New Jersey	-5335.19	3675.86 (-68.9%)	2271.63 (-42.58%)	-11282.68 (211.48%)
Arizona	2435	1941.86 (79.75%)	4135.76 (169.85%)	-3642.62 (-149.59%)
Utah	619.3	544.24 (87.88%)	1148.35 (185.43%)	-1073.29 (-173.31%)
Kansas	-291.11	650.5 (-223.45%)	447.64 (-153.77%)	-1389.25 (477.22%)
Wisconsin	-1173.11	2160.22 (-184.14%)	1146.34 (-97.72%)	-4479.68 (381.86%)
Ohio	-3794.89	4624.99 (-121.87%)	960.67 (-25.31%)	-9380.55 (247.19%)
Alabama	54.08	1973.09 (3648.64%)	1438.67 (2660.38%)	-3357.68 (-6209.02%)
Indiana	-69.29	1871.28 (-2700.6%)	1286 (-1855.94%)	-3226.57 (4656.54%)
Virginia	528.88	3350.47 (633.51%)	2870.58 (542.77%)	-5692.18 (-1076.27%)
Washington	388.22	2365.04 (609.2%)	3059.9 (788.19%)	-5036.72 (-1297.39%)
Michigan	-2898.05	4953.38 (-170.92%)	759.06 (-26.19%)	-8610.49 (297.11%)
Louisiana	-841.17	2285.94 (-271.76%)	544.96 (-64.79%)	-3672.08 (436.54%)
New York	-10712.2	8142.59 (-76.01%)	2924.84 (-27.3%)	-21779.58 (203.32%)
California	5243.49	16855.8 (321.46%)	12005.96 (228.97%)	-23618.27 (-450.43%)
North Carolina	1624.76	3343.7 (205.8%)	4781.46 (294.29%)	-6500.41 (-400.09%)
District of Columbia	-933.05	151.48 (-16.23%)	166.44 (-17.84%)	-1250.97 (134.07%)
Minnesota	-261.56	1794.41 (-686.03%)	1411.47 (-539.63%)	-3467.45 (1325.66%)
Florida	2012.6	4611.17 (229.11%)	12299.39 (611.12%)	-14897.95 (-740.23%)
Oregon	286.42	1278.95 (446.53%)	1502.17 (524.46%)	-2494.69 (-870.99%)
Montana	61.4	402.77 (655.96%)	328.48 (534.97%)	-669.85 (-1090.94%)
Nebraska	-330.42	379.17 (-114.75%)	389.74 (-117.95%)	-1099.33 (332.7%)
Nevada	1292.98	814.85 (63.02%)	2309.78 (178.64%)	-1831.64 (-141.66%)
Tennessee	894.37	2094.36 (234.17%)	2520.81 (281.85%)	-3720.8 (-416.03%)
Idaho	336.01	378.99 (112.79%)	775.61 (230.83%)	-818.6 (-243.63%)
Illinois	-4657.26	5043.13 (-108.29%)	1522.23 (-32.69%)	-11222.62 (240.97%)
Colorado	1196.42	1795.02 (150.03%)	2550.97 (213.22%)	-3149.57 (-263.25%)
Pennsylvania	-8474.22	4822.06 (-56.9%)	1381.29 (-16.3%)	-14677.57 (173.2%)
Mississippi	15.35	1290.92 (8410.46%)	512.9 (3341.57%)	-1788.46 (-11652.03%)
Texas	7644.51	8311.04 (108.72%)	14822.82 (193.9%)	-15489.35 (-202.62%)
Georgia	2330.46	3917.65 (168.11%)	5370.61 (230.45%)	-6957.79 (-298.56%)
Alaska	255.53	557.81 (218.3%)	199.15 (77.94%)	-501.43 (-196.23%)
New Hampshire	-75.13	750.32 (-998.7%)	294.57 (-392.09%)	-1120.02 (1490.79%)
Iowa	-438.28	604.73 (-137.98%)	364.9 (-83.26%)	-1407.91 (321.23%)
West Virginia	-573.51	751.68 (-131.07%)	-70.26 (12.25%)	-1254.93 (218.82%)
North Dakota	-263.92	186.69 (-70.74%)	170.94 (-64.77%)	-621.55 (235.51%)
Maine	-134.18	813.3 (-606.12%)	148.79 (-110.89%)	-1096.27 (817.01%)
Maryland	-621.94	2777.24 (-446.55%)	1807.23 (-290.58%)	-5206.4 (837.13%)
New Mexico	761.76	1155.34 (151.67%)	859.52 (112.83%)	-1253.1 (-164.5%)
South Dakota	-120.43	208.97 (-173.52%)	214.16 (-177.84%)	-543.56 (451.36%)
Arkansas	-183.04	721.94 (-394.41%)	902.03 (-492.8%)	-1807.01 (987.21%)
Kentucky	180.04	1602.96 (890.35%)	1007.15 (559.42%)	-2430.07 (-1349.77%)
Vermont	-76.47	349.25 (-456.69%)	76.66 (-100.25%)	-502.39 (656.94%)
Oklahoma	-327.98	879.72 (-268.22%)	939.89 (-286.57%)	-2147.59 (654.79%)
Wyoming	47.71	223.18 (467.79%)	117.3 (245.86%)	-292.78 (-613.65%)
